# Supplementary material for: Human Osteoblasts’ Response to Biomaterials for Subchondral Bone Regeneration in Standard and Aggressive Environments
Source: Int J Mol Sci. 2023 Sep 29;24(19):14764. doi: 10.3390/ijms241914764 (PMC10573262; doi:10.3390/ijms241914764)
Supplement: Supplementary file 1 [file ijms-24-14764-s001.zip]

Archive with 1 entries (1 files):
- ijms-2573299-supplementary.pdf
